# Supplementary material for: Degradation of Indomethacin in Wastewater: Removal with Sodium Hypochlorite and Analysis of Degradation Byproducts
Source: Molecules. 2025 May 16;30(10):2180. doi: 10.3390/molecules30102180 (PMC12114100; doi:10.3390/molecules30102180)
Supplement: Supplementary file 1 [file molecules-30-02180-s001.zip]

Archive with 1 entries (1 files):
- molecules-3567109-supplementary.pdf
